# Supplementary material for: Faricimab Reverts VEGF-A165-Induced Impairment of the Barrier Formed by Retinal Endothelial Cells
Source: Int J Mol Sci. 2025 May 1;26(9):4318. doi: 10.3390/ijms26094318 (PMC12072733; doi:10.3390/ijms26094318)
Supplement: Supplementary file 1 [file ijms-26-04318-s001.zip]

Archive with 1 entries (1 files):
- ijms-3549685-supplementary.pdf
